# Supplementary material for: Bibliometric Assessment of European and Sub-Saharan African Research Output on Poverty-Related and Neglected Infectious Diseases from 2003 to 2011
Source: PLoS Negl Trop Dis. 2015 Aug 11;9(8):e0003997. doi: 10.1371/journal.pntd.0003997 (PMC4532507; doi:10.1371/journal.pntd.0003997)
Supplement: S1 Dataset — (XLSX) [file pntd.0003997.s006.xlsx]

## Sheet: Papers by disease
Figure							Figure Data
								Publications, 2003-12	Papers used in citation analysis, 2003-11
							HIV/AIDS	140631	94827
							Tuberculosis	46914	33621
							Malaria	42934	29714
							NIDs	60060	44332
							Total	290539	202494

## Sheet: Mixed diseases
Figure							Figure Data
								HIV/AIDS	Tuberculosis	Malaria	NIDs
							Disease Only	0.919369	0.789863	0.810224	0.862447
							Mixed Diseases	0.00709713	0.0189762	0.0215723	0.00947397
							HIV/AIDS	0	0.148241	0.0332503	0.0225796
							Tuberculosis	0.0525589	0	0.0130578	0.0237977
							Malaria	0.010419	0.0115404	0	0.0817017
							NIDs	0.0105561	0.0313792	0.121895	0

## Sheet: Open access
Figure							Figure Data
								2003-07	2004-08	2005-09	2006-10	2007-11
							HIV/AIDS	0.0723598	0.0868608	0.101305	0.126777	0.147372
							Tuberculosis	0.102441	0.122323	0.139937	0.171487	0.194088
							Malaria	0.122475	0.147345	0.180662	0.225885	0.266365
							NIDs	0.132615	0.146056	0.178113	0.209092	0.233935

## Sheet: Stratification Epi studies
Figure							Figure Data
							Epidemiology	Global	Sub-Saharan Africa
							HIV/AIDS	0.224703	0.439308
							Tuberculosis	0.199697	0.425697
							Malaria	0.176689	0.360896
							NIDs	0.191959	0.461698

## Sheet: Stratification clinical studies
Figure							Figure Data
							Clinical Trials	Global	Sub-Saharan Africa
							HIV/AIDS	0.0816083	0.120603
							Tuberculosis	0.0327946	0.0773032
							Malaria	0.0544767	0.134344
							NIDs	0.0253986	0.07487

## Sheet: Dalys HIV
Figure								Figure Data
								UN Short Code	DalysRates	Papers	Dalys
								AGO	1971.84	18	308.31
								CMR	6613.55	271	1151.38
								CAF	7349.92	43	303.06
								TCD	3543.88	6	347.66
								COG	5987.98	28	211.35
								COD	3775.74	73	2149.07
								GNQ	4133.77	2	19.55
								GAB	6363.61	33	80.83
								STP	29.52	2	0.04
								BDI	4415.73	6	334.08
								ERI	1377.65	3	59.98
								ETH	3286.27	303	2530.28
								KEN	10288.4	981	3567.46
								RWA	6158.53	108	557.49
								SOM	445.25	2	35.42
								SDN	1733.93	23	626.73
								TZA	8733.5	692	3275.76
								UGA	9449.82	1163	2648.56
								BWA	24869.8	242	451.41
								COM	37.07	2	0.29
								LSO	23386.2	30	459.73
								MDG	85.39	43	15.49
								MWI	14442.5	653	1862.2
								MUS	199.61	7	2.46
								MOZ	10791.9	130	2166.82
								NAM	14230.5	26	283.73
								SYC	170.17	2	0.14
								ZAF	17974.8	4303	8545.4
								SWZ	24104.4	42	268.55
								ZMB	18906.3	514	2130.71
								ZWE	38460.5	497	5009.57
								BEN	1282.1	40	105.44
								BFA	1881.43	141	254.13
								CPV	36.98	2	0.18
								CIV	6971.41	230	1274.05
								GHA	2591.6	158	571.63
								GIN	1262.98	15	111.56
								GNB	1800.77	49	27.89
								LBR	1697.58	6	56.84
								MLI	1354.06	54	152.53
								MRT	492.81	2	14.2
								NER	629.03	12	80.57
								NGA	3521.9	571	4860.25
								SEN	437.38	182	50.18
								SLE	1603.13	3	86.41
								GMB	854.88	119	13.43
								TGO	3833.71	28	232.74
								SCALE	38460.5	5	1000
								SecondScale	38460.5	5	1000

## Sheet: EPI-HIV
Figure							Figure Data
							World (18,605)	0.224703
							Sub-Saharan Africa (3,934)	0.439308
							Southern Africa (2,114)	0.537367
							East Africa (1,314)	0.334011
							West Africa (569)	0.144637
							Central Africa (187)	0.0475343

## Sheet: Clinical-HIV
Figure							Figure Data
							World (6,757)	0.0816083
							Sub-Saharan Africa (1,080)	0.120603
							Southern Africa (658)	0.609259
							East Africa (392)	0.362963
							West Africa (107)	0.0990741
							Central Africa (29)	0.0268519

## Sheet: Figures-HIV
Figures														Figure Data
															2003-07	2004-08	2005-09	2006-10	2007-11
														World	46559	49965	53334	55294	58376
														EDCTP (Member Countries)	16948	17876	18724	19041	19858
														EDCTP (Sub-Saharan Partner Countries)	3804	4700	5651	6699	7701
														Central Africa	180	199	231	273	303
														East Africa	1100	1324	1624	1936	2306
														Southern Africa	2112	2723	3286	3955	4564
														West Africa	546	668	805	929	1041
														European collaboration with Sub-Saharan Africa	1538	1832	2145	2617	3052
															2003-07	2004-08	2005-09	2006-10	2007-11
														World	1	1	1	1	1
														EDCTP (Member Countries)	0.364011	0.35777	0.351071	0.344359	0.340174
														EDCTP (Sub-Saharan Partner Countries)	0.0817028	0.0940658	0.105955	0.121152	0.131921
														Central Africa	0.00386606	0.00398279	0.0043312	0.00493724	0.00519049
														East Africa	0.0236259	0.0264985	0.0304496	0.0350128	0.0395025
														Southern Africa	0.0453618	0.0544981	0.0616117	0.0715267	0.0781828
														West Africa	0.0117271	0.0133694	0.0150936	0.0168011	0.0178327
														European collaboration with Sub-Saharan Africa	0.0330334	0.0366657	0.0402182	0.0473288	0.0522818
															2003-07	2004-08	2005-09	2006-10	2007-11
														World	1.11376	1.11387	1.11083	1.13394	1.15901
														EDCTP (Member Countries)	1.13691	1.16008	1.18357	1.25832	1.30182
														EDCTP (Sub-Saharan Partner Countries)	1.22222	1.25762	1.22693	1.29478	1.33337
														Central Africa	0.83666	0.859746	0.935652	0.953413	0.821785
														East Africa	1.20169	1.28856	1.26476	1.33683	1.42495
														Southern Africa	1.38246	1.41847	1.38405	1.4938	1.55099
														West Africa	0.933693	0.900574	0.89143	0.909889	0.908459
														European collaboration with Sub-Saharan Africa	1.37737	1.51571	1.49977	1.61054	1.61844

## Sheet: CI-EU_HIV
Figure							Figure Data
							UN Short Code	Papers	Citation Impact	% National research output
							1%	9214	0.75	0.00997407
							AUT	540	1.31366	0.00588935
							BEL	2095	1.57408	0.0155644
							DNK	917	1.66544	0.0098056
							FRA	6691	1.25786	0.0125723
							DEU	4182	1.35927	0.00565115
							GRC	439	1.00387	0.00535797
							IRL	355	1.35389	0.00758239
							ITA	4529	1.16154	0.010964
							LUX	103	1.5858	0.0347386
							NLD	2530	1.54511	0.0104542
							PRT	473	1.13531	0.00736772
							ESP	3952	1.15317	0.011738
							SWE	1337	1.27641	0.0080671
							UK	9214	1.61265	0.0118514
							NOR	535	1.07095	0.00753617
							CHE	2558	2.23235	0.01455
							SecondScale	4000	0.75	0.02
EDCTP_MemberCountries	1
EDCTP_ProspectiveMemberCountries	2
EDCTP_SubSaharanAfrica_CentralAfrica	3
EDCTP_SubSaharanAfrica_EastAfrica	4
EDCTP_SubSaharanAfrica_SouthernAfrica	5
EDCTP_SubSaharanAfrica_WestAfrica	6

[truncated: 34 more sheets: CI-SSA-South_HIV, CI-SSA-East_HIV, CI-SSA-West_HIV, CI-SSA-Central_HIV, Dalys_TB, EPI_TB, Clinical_TB, Figures_TB, CI-EU_TB, CI-SSA-South_TB, CI-SSA-East_TB, CI-SSA-West_TB, CI-SSA-Central_TB, Dalys_Mal, Epi_Mal, Clinical_Mal, Figures_Mal, CI-EU_Mal, CI-SSA-South_Mal, CI-SSA-East_Mal …]
